# Supplementary material for: High Proton-Conductive and Temperature-Tolerant PVC-P4VP Membranes towards Medium-Temperature Water Electrolysis
Source: Membranes (Basel). 2022 Mar 25;12(4):363. doi: 10.3390/membranes12040363 (PMC9027779; doi:10.3390/membranes12040363)
Supplement: Supplementary file 1 [file membranes-12-00363-s001.zip]

Archive with 1 entries (1 files):
- membranes-1646062-supplementary.pdf
